# Supplementary material for: Observation of structural switch in nascent SAM-VI riboswitch during transcription at single-nucleotide and single-molecule resolution
Source: Nat Commun. 2023 Apr 22;14:2320. doi: 10.1038/s41467-023-38042-2 (PMC10122661; doi:10.1038/s41467-023-38042-2)
Supplement: Supplementary file 4 — Source Data [file 41467_2023_38042_MOESM4_ESM.xlsx]

## Sheet: Figure 3b
		Figure 3b

## Sheet: Figure 7f
	Figure 7f
			Relative fluorescence-1	Relative fluorescence-2	Relative fluorescence-3	Averaged	SD
		WT	1.06341	0.94756	0.989034	1	0.0586964
		WT+methionine	0.587232	0.55196	0.547699	0.562297	0.021699
		M	0.216995	0.203695	0.237317	0.219336	0.0169327
		M+methionine	0.170501	0.172586	0.169711	0.170933	0.00148502

## Sheet: Supplementary Figure 1d
Supplementary Figure 1d
			Beads volume (μL)	Binding efficiency (%) -1	Binding efficiency (%) -2	Binding efficiency (%) -3	Averaged binding efficiency (%)	SD (%)
			2.5	54.1	61.8	55.2	57.0333	4.16453
			5	67.7	70.1	71.5	69.7667	1.9218
			10	89.5	92.9	91.6	91.3333	1.71561
			15	87.6	90.5	94	90.7	3.20468

## Sheet: Supplementary Figure 2b-2d
	Supplementary Figure 2b							Supplementary Figure 2c
	Supplementary Figure 2d

## Sheet: Supplementary Figure 3c
	Supplementary Figure 3c

## Sheet: Supplementary Figure 5a-e
Supplementary Figure 5a														Supplementary Figure 5b
Supplementary Figure 5c														Supplementary Figure 5d
Supplementary Figure 5e

## Sheet: Supplementary Figure 6b
	Supplementary Figure 6b

## Sheet: Supplementary Figure 7a-d
	Supplementary Figure 7a														Supplementary Figure 7b
	Supplementary Figure 7c														Supplementary Figure 7d

## Sheet: Supplementary Figure 10d
	Supplementary Figure 10d

## Sheet: Supplementary Figure 11b
			Supplementary Figure 11b
			SAM concentration (μM)	(F-F0) / (Ff-F0) -1	(F-F0) / (Ff-F0) -2	(F-F0) / (Ff-F0) -3	(F-F0) / (Ff-F0) -4	Averaged	SD
			0	-0.000259224	0.000372135	-0.000112911		-7.15339e-16	0.000330478
			0.05	0.00704274	0.0112749	0.00459593		0.00763787	0.00337904
			0.25	0.038668	0.0388899	0.0372519		0.0382699	0.000888621
			0.5	0.0815711	0.081721	0.0755533		0.0796151	0.00351848
			0.75	0.101559	0.10704	0.114811		0.107803	0.00665893
			1	0.132375	0.139636	0.139102		0.137037	0.00404667
			1.5	0.17424	0.192243	0.19374		0.186741	0.0108517
			2	0.225515	0.22686	0.229482		0.227285	0.0020177
			3	0.272975	0.296683	0.304925		0.291528	0.0165872
			4	0.332447	0.365179	0.365514	0.366942	0.35752	0.0167333
			5	0.382436	0.405825	0.406989	0.406032	0.400321	0.0119338
			7.5	0.477548	0.510392	0.51487	0.512175	0.503746	0.017562
			10	0.520583	0.5772	0.581063	0.582484	0.565333	0.0299162
			15	0.62024	0.661111	0.676442	0.676414	0.658552	0.026542
			25	0.789656	0.795088	0.798526		0.794423	0.00447248
			37.5	0.862294	0.895422	0.889039	0.901206	0.88699	0.0171975
			50	0.904385	0.921386	0.930346	0.92605	0.920542	0.0113757
			75	0.967418	0.97472	0.984757	0.981882	0.977194	0.00776472
			100	0.991848	1.0044	1.00375		1	0.00706744

[truncated: 8 more sheets: Supplementary Figure 12j, Supplementary Figure 14a, Supplementary Figure 17c+k, Supplementary Figure 18b, Supplementary Figure 24b, Supplementary Figure 26d, Supplementary Figure 27j, Supplementary Figure 29]
